# Supplementary material for: Methionine Synthase Positively Regulates Plant Defence to Both RNA and DNA Viruses and Is Useful for Developing Broad‐Spectrum Antiviral Resistance in Crops
Source: Plant Biotechnol J. 2026 Feb 23;24(6):3821–39. doi: 10.1111/pbi.70618 (PMC13205620; doi:10.1111/pbi.70618)
Supplement: Supplementary file 2 — Table S1: Amino acid sequence identities and similarities among the MS proteins of representative plant species. [file PBI-24-3821-s006.xlsx]

## Sheet: Sheet1
	Table S1 Amino acid sequence identities and similarities among the MS proteins of representative plant species
		HvMS1	HvMS2	TaMS1A	TaMS1B	TaMS1D	TaMS2A	TaMS2B	TaMS2D	OsMS1	OsMS2	ZmMS1	ZmMS2	ZmMS3	AtMS1	AtMS2	AtMS3	NbMSa	NbMSc	NbMSb	NbMSd	NbMSf	NbMSe	NbMSg	NbMSh
	HvMS1 (HORVU4Hr1G002270, 84.43 kDa)		92.8	98.8	98.3	98.8	92.7	92.6	92.3	94	93.7	92	91.6	92.3	87.5	86.1	77.8	88.4	86.8	87.2	86.5	86.4	78.3	78.1	52.3	Identity
	HvMS2 (HORVU5Hr1G006780, 84.56 kDa)	95.8		93.1	92.6	93.1	98.8	98.8	98.6	93.7	93.5	94.3	94.1	92.3	87.5	86.9	78.7	89	87.7	88.1	87.5	87.5	79	78.8	52.7
	TaMS1A (TraesCS4A02G298700, 84.44 kDa)	99.3	96.5		99.3	100	93	92.8	92.6	93.7	93.5	92.3	91.8	92.4	86.9	86.1	77.4	88.2	86.7	86.9	86.4	86.3	78.2	77.7	51.7
	TaMS1B (TraesCS4B02G014700, 84.39 kDa)	99.3	96.3	99.9		99.3	92.7	92.6	92.3	93.2	93	91.8	91.2	92.2	86.9	86	77.4	87.8	86.3	87.1	86	86.3	78.2	77.6	51.6
	TaMS1D (TraesCS4D02G012900, 84.31 kDa)	99.3	96.5	100	99.9		93	92.8	92.6	93.7	93.5	92.3	91.8	92.4	86.9	86.1	77.4	88.2	86.7	86.9	86.4	86.3	78.2	77.7	51.7
	TaMS2A (TraesCS5A02G024900, 84.55 kDa)	95.3	99.3	96	95.8	96		99.5	99.5	93.7	93.5	94.4	93.9	92.6	87.6	86.8	78.9	89	87.7	88.4	87.5	87.6	79	78.7	52.6
	TaMS2B (TraesCS5B02G022800, 84.62 kDa)	95.3	99.3	96	95.8	96	99.5		99.7	93.6	93.3	94.3	93.9	92.4	87.7	86.7	78.7	88.9	87.7	88.4	87.5	87.7	79.1	78.6	52.7
	TaMS2D (TraesCS5D02G031300, 84.55 kDa)	95	99.1	95.7	95.6	95.7	99.5	99.7		93.3	93.1	94	93.6	92.2	87.5	86.4	78.6	88.8	87.6	88.3	87.3	87.6	79	78.3	52.5
	OsMS1 (Os12g0623900, 84.58 kDa)	96.6	97.4	96.6	96.6	96.6	97	97	96.7		98.4	94.3	93.9	94.6	87.7	87.1	79	89.9	88.9	88.8	88.6	88	79.1	79.2	52.8
	OsMS2 (Os12g0624000, 84.67 kDa)	96.6	97.4	96.6	96.6	96.6	97	97	96.7	99.3		93.3	93.6	94.6	88	86.9	79.4	89.3	88.6	88.4	88.4	87.7	79	79.1	53.3
	ZmMS1 (Zm00001d033480, 84.47 kDa)	95.9	97.1	96.3	96.2	96.3	97	96.9	96.6	97.8	97.7		97.8	92.2	87.3	87.3	78.6	89	88.1	88	88	87.5	79	78.4	53.1
	ZmMS2 (Zm00001d013644, 84.62 kDa)	95.8	97.1	96.1	95.9	96.1	96.6	96.6	96.3	97.5	97.4	99		91.9	87.1	86.7	78.3	88.6	87.8	88.1	87.8	87.5	78.6	78.4	53.1
	ZmMS3 (Zm00001d031128, 84.49 kDa)	95.4	96.3	95.6	95.4	95.6	96	96	95.7	97.9	97.9	96.7	96.3		88	87.5	78.5	89.9	88.8	89.6	88.6	88.6	80	78.9	53.2
	AtMS1 (AT5G17920, 84.36 kDa)	93.1	93	92.8	92.7	92.8	92.8	93	92.7	93.5	93.9	93.5	93.2	93.2		92.8	80.3	89.3	88.9	89.8	88.8	88.8	80	78.3	52.5
	AtMS2 (AT3G03780, 84.58 kDa)	92.2	92.4	91.9	91.9	91.9	92.3	92.2	91.9	92.8	93	93.1	92.7	92.7	97		79.9	87.8	88.1	88.4	88	87.3	78.8	77.6	51.8
	AtMS3 (AT5G20980, 85.43 kDa)	87.3	87.6	87.1	86.9	87.1	87.7	87.6	87.5	88.8	88.9	88.4	87.8	87.7	89.7	90.1		80.8	79.5	81.2	79.6	79.7	72.6	72.3	48.2
	NbMSa (Niben101Scf03634g04009, 84.58 kDa)	92.9	93.6	92.9	92.8	92.9	93.5	93.3	93.2	94.1	94	93.9	93.3	93.9	94.5	94.1	89.9		95.8	95.3	95.7	94	85	80.7	54.4
	NbMSb (Niben101Scf07438g04014, 84.50 kDa)	92.5	93.3	92.4	92.3	92.4	93.2	93.2	93.1	94.3	94.3	93.7	93.6	94.1	95	94.6	90.2	97.8		95	98.6	93.9	84.6	79.6	53.8
	NbMSc (Niben101Scf09725g00022, 84.52 kDa)	92.3	93.2	92.2	92	92.2	93.1	93	92.8	94.1	94.1	93.6	93.5	93.7	94.8	94.4	90.2	97.5	97.9		94.5	96.9	87.7	80.1	53.6
	NbMSd (Niben101Scf01812g02025, 84.61 kDa)	92.4	93.3	92.3	92.2	92.3	93.2	93.2	93.1	94.1	94.1	93.7	93.7	94	95	94.6	90.3	97.9	99.3	97.8		93.3	84.1	79.4	53
	NbMSe (Niben101Scf00054g01013, 83.33 kDa)	91	92.2	91	90.8	91	92	92.2	92	93.1	93	92.5	92.3	93	94.1	93.5	89.4	95.9	96.5	97.6	96.3		89.8	79	54.3
	NbMSf (Niben101Scf12280g00002, 77.52 kDa)	83.4	84.3	83.4	83.3	83.4	84.1	84.2	84.1	85	85	84.6	84.3	85	85.6	85.5	81.7	87.6	88.1	89.3	88	91.1		72	49.8
	NbMSg (Niben101Scf09813g00005, 83.04 kDa)	85.8	86.7	85.6	85.5	85.6	86.4	86.4	86.1	86.9	86.7	86.5	86.3	86.3	86.4	85.9	82.9	87	87.2	86.7	87.1	85.5	78.5		67.4
	NbMSh (Niben101Scf05629g01024, 73.04 kDa)	62.9	63.4	62.7	62.7	62.7	63.4	64	63.7	63.8	64.4	64.1	64.1	64.2	64.4	63.4	61	65.5	65.6	64.1	65.1	64.2	63	70.8
		Similarity
		The chromsomal locus and predicted molecular mass, enclosed in the brackets, were provided for each MS protein.
