# Supplementary material for: Methionine Synthase Positively Regulates Plant Defence to Both RNA and DNA Viruses and Is Useful for Developing Broad‐Spectrum Antiviral Resistance in Crops
Source: Plant Biotechnol J. 2026 Feb 23;24(6):3821–39. doi: 10.1111/pbi.70618 (PMC13205620; doi:10.1111/pbi.70618)
Supplement: Supplementary file 3 — Table S2: Amino acid sequence identities and similarities among the 10 plant viral VSRs investigated in this study. [file PBI-24-3821-s002.xlsx]

## Sheet: VSR 一致性和相似性
Table S2 Amino acid sequence identities and similarities among the 10 plant viral VSRs investigated in this study
	BYDV 17K	BSMV γb	TRV 16K	PEBV 12K	PVX 25K	TBSV P19	WYMV P1	TuMV HC Pro	BSCTV C2	WDV Rep
BYDV 17K (NP_813793.1, 17.22 kDa)		14.6	11.6	13.5	15	15.6	16.1	10.3	16.9	10
BSMV γb (NP_604482.1, 17.19 kDa)	32.5		17.6	17	13.9	15	15.7	8.2	15	12
TRV 16K (NP_620672.1, 16.33 kDa)	25.3	35.9		27.8	14.2	13.3	10.6	8.7	10.9	10.5
PEBV 12K (NP_049328.1, 12.36 kDa)	22.1	30.1	41.1		10.6	14	11.4	8.3	15.6	9.9
PVX 25K (QNS17440.1, 24.60 kDa)	27	23.9	23.5	20.8		14.2	16.7	13.3	15.2	15.9
TBSV P19 (NP_062901.1, 19.39 kDa)	33.1	29.7	23.8	26.7	27.4		16	11.5	15	13.4
WYMV P1 (QBA30623.1, 28.09 kDa)	27.2	27.2	21.7	20.1	31.5	28.7		15.8	12.6	15.7
TuMV HC Pro (NP_734214.1, 51.68 kDa)	14.4	17.5	14.4	12.2	22.9	18.8	27.7		10.7	14.9
BSCTV C2 (AAA20514.1, 19.55 kDa)	30.1	25.4	26	28.3	28.8	34.1	25.6	19.4		13.1
WDV Rep (NP_542349.1, 40.43 kDa)	17.9	19.7	17.9	15.1	25.6	22.2	27.6	29	22.8
		Identity
		Similarity
	The GenBank accession number and predicted molecular mass, enclosed in the brackets, were provided for each VSR.
