# Supplementary material for: Methionine Synthase Positively Regulates Plant Defence to Both RNA and DNA Viruses and Is Useful for Developing Broad‐Spectrum Antiviral Resistance in Crops
Source: Plant Biotechnol J. 2026 Feb 23;24(6):3821–39. doi: 10.1111/pbi.70618 (PMC13205620; doi:10.1111/pbi.70618)
Supplement: Supplementary file 4 — Table S3: The oligonucleotide primers used in this study. [file PBI-24-3821-s003.xlsx]

## Sheet: Sheet1
Table S3 The oligonucleotide primers used in this study
Primer set#	Sequence (5′ - 3′)	Use
qHvActin-F	TCGCAACTTAGAAGCACTTCCG	Amplifying barley actin gene as an internal control in RT-qPCR assays
qHvActin-R	AAGTACAGTGTCTGGATTGGAGGG
qNbActin-F	CCATTGGTGCTGAGAGATTCC	Amplifying tobacco actin gene as an internal control in RT-qPCR assays
qNbActin-R	GCAGCTTCCATTCCGATCA
qTaTubulin-αF	ATCTCCAACTCCACCAGTGTCG	Amplifying wheat tubulin-α gene as an internal control in RT-qPCR assays
qTaTubulin-αR	TCATCGCCCTCATCACCGTC
qBYDV-GAV 17KF	GTCCTACCACCGTTACAAG	Amplifying BYDV-GAV 17K transcripts in RT-qPCR assays
qBYDV-GAV 17KR	ATGTAGCTACCCAAGGTTG
qHvMS-F	AGAGAGGGTCTGCCACT	Amplifying barley HvMS1 and HvMS2 transcripts in RT-qPCR assays
qHvMS-R	GGCGTCCATGTTGATGATG
qBSMV-CP-R	GAGGAAGCAACGCTAAAGTTG	Amplifying BSMV CP transcripts in RT-qPCR assays
qBSMV-CP-F	TGACTGCTAAGGGTGGAGGA
qPVX-CP-F	CACTATGGCACAGGCTGCTTGG	Amplifying PVX CP transcripts in RT-qPCR assays
qPVX-CP-R	GCTCTGCTGATGCCGTTGGAAT
qTRV-CP-F	GGGCTAACAGTGCTCTTGGT	Amplifying TRV CP transcripts in RT-qPCR assays
qTRV-CP-R	CCAGTGTTCGCCTTGGTAGT
qGFP5-F	CGACAAGCAAAAGAACGGCA	Amplifying GFP transcripts in RT-qPCR assays
qGFP5-R	AGGGCAGATTGTGTGGACAG
qBSCTV-F	CAGGGATTTTCGCACAGAGGAAC	Amplifying BSCTV AL3 (ORF L3) transcripts in RT-qPCR assays
qBSCTV-R	GATTCGGTACCAAGTCCACGGG
NbMSa-crF	GTATGGGCCCAAAGAGAGAGCT	Specifically amplifying the sgRNA target site of NbMSa for detecting genome editing mutation
NbMSa-crR	GGCTTCCAATTGGTGAGCTTGG
NbMSb-crF	GTATGGGCCCAAAGAGAGAGCT	Specifically amplifying the sgRNA target site of NbMSb for detecting genome editing mutation
NbMSb-crR	CTTGGCCTCCTTATACTCATC
NbMSd-crF	GTATGGGCCCAAAGAGAGAGCT	Specifically amplifying the sgRNA target site of NbMSd for detecting genome editing mutation
NbMSd-crR	TCAAGATCAATCAATCATCACTTC
NbMSc-crF	ATGGCATCTCACATTGTTGG	Specifically amplifying the sgRNA target site of NbMSc for detecting genome editing mutation
NbMSc-crR	CCCTTAGCCTCTTTGTACTCG
TaMS1A-F	CCTGTTAGGTTGCAGATATATATACT	Specifically amplifying the sgRNA target site of TaMS1A for detecting genome editing mutation
TaMS1A-R	ATTTCACCTCTGATCACCATTAA
TaMS1-F	CCTTACCAACCAATGTTCCTGC	Specifically amplifying the sgRNA target site of TaMS1B for detecting genome editing mutation
TaMS1B-R	CCTCTGATCAGCATTCAAGGGAC
TaMS1-F	CCTTACCAACCAATGTTCCTGC	Specifically amplifying the sgRNA target site of TaMS1D for detecting genome editing mutation
TaMS1D-R	CTAGAACTGTGGGATCAGATTC
TaMS2-F	ATTTATGCAGAAAGATGGCGTC	Specifically amplifying the sgRNA target site of TaMS2A for detecting genome editing mutation
TaMS2A-R	ATTCAGGGACGATAAAGTGGCTGC
TaMS2-F	ATTTATGCAGAAAGATGGCGTC	Specifically amplifying the sgRNA target site of TaMS2B for detecting genome editing mutation
TaMS2B-R	GCTATCACTTGAGATTTGATTAAC
TaMS2-F	ATTTATGCAGAAAGATGGCGTC	Specifically amplifying the sgRNA target site of TaMS2D for detecting genome editing mutation
TaMS2D-R	CGATGAAGTGGCTGTAATAGTAAAC
AtMS1-F	GGGGACAAGTTTGTACAAAAAAGCAGGCTTCATGGCTTCACACATTGTTGG	Amplifying and cloning AtMS1 coding sequence into the pC1300-C-Luc-GW/pXY104-GW/pEG100-GW-GFP/pEG100-GW-3Falg/pGADT7-GW vector with the Gateway cassette
AtMS1-R	GGGGACCACTTTGTACAAGAAAGCTGGGTCCTTGGCACTGGCGAG
HvMS1-F	GGGGACAAGTTTGTACAAAAAAGCAGGCTTCATGGCGTCCCATATTGTTGG	Amplifying and cloning HvMS1 coding sequence into the pC1300-C-Luc-GW/pXY104-GW/pEG100-GW-GFP/pEG100-GW-3FLAG/pGADT7-GW vector with the Gateway cassette
HvMS1-R	GGGGACCACTTTGTACAAGAAAGCTGGGTCCTTCGTGCTGGCGAGCTG
HvMS2-F	GGGGACAAGTTTGTACAAAAAAGCAGGCTTCATGGCGTCCCACATTGTCG	Amplifying and cloning HvMS2 coding sequence into the pC1300-C-Luc-GW/pXY104-GW/pEG100-GW-GFP/pEG100-GW-3FLAG/pGADT7-GW vector with the Gateway cassette
HvMS2-R	GGGGACCACTTTGTACAAGAAAGCTGGGTCCTGCGCCTTGGCGAGC
TaMS2A-F	GGGGACAAGTTTGTACAAAAAAGCAGGCTTCATGGCGTCCCACATTGTCG	Amplifying and cloning TaMS2A coding sequence into the pC1300-C-Luc-GW/pXY104-GW vector with the Gateway cassette
TaMS2A-R	GGGGACCACTTTGTACAAGAAAGCTGGGTCTTACTGCGCCTTGGCGAG
TaMS2B-F	GGGGACCACTTTGTACAAGAAAGCTGGGTCCTGCGCCTTGGCGAGC	Amplifying and cloning TaMS2B coding sequence into the pC1300-C-Luc-GW/pXY104-GW vector with the Gateway cassette
TaMS2B-R	GGGGACCACTTTGTACAAGAAAGCTGGGTCTTACTGCGCCTTGGCGAG
TaMS2D-F	GGGGACCACTTTGTACAAGAAAGCTGGGTCCTGCGCCTTGGCGAGC	Amplifying and cloning TaMS2D coding sequence into the pC1300-C-Luc-GW/pXY104-GW vector with the Gateway cassette
TaMS2D-R	GGGGACCACTTTGTACAAGAAAGCTGGGTCTTACTGCGCCTTGGCGAG
TaMS1A-F	GGGGACAAGTTTGTACAAAAAAGCAGGCTTCATGGCATCCCACATTGTTGGAT	Amplifying and cloning TaMS1A coding sequence into the pC1300-C-Luc-GW/pXY104-GW vector with the Gateway cassette
TaMS1A-R	GGGGACCACTTTGTACAAGAAAGCTGGGTCCTTTGTGCTGGCGAGCTG
TaMS1B-F	GGGGACAAGTTTGTACAAAAAAGCAGGCTTCATGGCGTCCCACATTGTTG	Amplifying and cloning TaMS1B coding sequence into the pC1300-C-Luc-GW/pXY104-GW vector with the Gateway cassette
TaMS1B-R	GGGGACCACTTTGTACAAGAAAGCTGGGTCCTTTGTGCTGGCGAGCTG
TaMS1D-F	GGGGACAAGTTTGTACAAAAAAGCAGGCTTCATGGCGTCCCATATTGTTGGAT	Amplifying and cloning TaMS1D coding sequence into the pC1300-C-Luc-GW/pXY104-GW vector with the Gateway cassette
TaMS1D-R	GGGGACCACTTTGTACAAGAAAGCTGGGTCCTTTGTGCTGGCGAGCTG
BYDV 17K-F	GGGGACAAGTTTGTACAAAAAAGCAGGCTTCATGGCCCAAGGAGAGCAAG	Amplifying and cloning BYDV 17K coding sequence into the pEG100/pEG100-GW-3HA/pC1300-N-Luc-GW/pXY106-GW/pGBKT7-GW vector with the Gateway cassette
BYDV 17K-R	GGGGACCACTTTGTACAAGAAAGCTGGGTCCCGAGCTCTCCCTGAATTC
BSMV γb-F	GGGGACAAGTTTGTACAAAAAAGCAGGCTTCATGATGGCTACTTTCTCTTGT	Amplifying and cloning BSMV γb coding sequence into the pEG100/pEG100-GW-3HA/pC1300-N-Luc-GW/pXY106-GW vector with the Gateway cassette
BSMV γb-R	GGGGACCACTTTGTACAAGAAAGCTGGGTCCAACTTAGAAACGGAAGAAGAAT
TRV 16K-F	GGGGACAAGTTTGTACAAAAAAGCAGGCTTCATGACGTGTGTACTCAAGG	Amplifying and cloning TRV 16K coding sequence into the pEG100/pEG100-GW-3HA/pC1300-N-Luc-GW/pXY106-GW vector with the Gateway cassette
TRV 16K-R	GGGGACCACTTTGTACAAGAAAGCTGGGTCAAAAGCAAACAAACGATCAA
PEBV 12K-F	GGGGACAAGTTTGTACAAAAAAGCAGGCTTCATGAAGTGTGCCGTGTCA	Amplifying and cloning PEBV 12K coding sequence into the pEG100/pEG100-GW-3HA/pC1300-N-Luc-GW/pXY106-GW vector with the Gateway cassette
PEBV 12K-R	GGGGACCACTTTGTACAAGAAAGCTGGGTCACATGACTCGTTAAACAAGCC
PVX 25K-F	GGGGACAAGTTTGTACAAAAAAGCAGGCTTCATGGATATTCTCATCAGTAGT	Amplifying and cloning PVX 25K coding sequence into the pEG100/pEG100-GW-3HA/pC1300-N-Luc-GW/pXY106-GW vector with the Gateway cassette
PVX 25K-R	GGGGACCACTTTGTACAAGAAAGCTGGGTCTGGCCCTGCGCGGAC
WYMV P1-F	GGGGACAAGTTTGTACAAAAAAGCAGGCTTCATGGCATCCACC	Amplifying and cloning WYMV P1 coding sequence into the pEG100/pEG100-GW-3HA/pC1300-N-Luc-GW/pXY106-GW vector with the Gateway cassette
WYMV P1-R	GGGGACCACTTTGTACAAGAAAGCTGGGTCGCCGACAATGCCGTTGAGGA
TuMV HCpro-F	GGGGACAAGTTTGTACAAAAAAGCAGGCTTCAGTGCAGCAGGAGCCAA	Amplifying and cloning TuMV HC-Pro coding sequence into the pEG100/pEG100-GW-3HA/pC1300-N-Luc-GW/pXY106-GW vector with the Gateway cassette
TuMV HCpro-R	GGGGACCACTTTGTACAAGAAAGCTGGGTCTCCAACGCGGTAGTGTTTC
BSCTV C2-F	GGGGACAAGTTTGTACAAAAAAGCAGGCTTCATGGAAAACCACGTGTCA	Amplifying and cloning BSCTV C2 coding sequence into the pEG100/pEG100-GW-3HA/pC1300-N-Luc-GW/pXY106-GW vector with the Gateway cassette
BSCTV C2-R	GGGGACCACTTTGTACAAGAAAGCTGGGTCTCCAAGTATATCTCTAGTCTCT
WDV Rep-F	GGGGACAAGTTTGTACAAAAAAGCAGGCTTCATGGCCTCTTCATCTGCAC	Amplifying and cloning WDV Rep coding sequence into the pEG100/pEG100-GW-3HA/pC1300-N-Luc-GW/pXY106-GW vector with the Gateway cassette
WDV Rep-R	GGGGACCACTTTGTACAAGAAAGCTGGGTCCTGCGAAGCAGTGACATC
TBSV P19-F	GGGGACAAGTTTGTACAAAAAAGCAGGCTTCATGGAACGAGCTATACAAGG	Amplifying and cloning TBSV P19 coding sequence into the pEG100/pEG100-GW-3HA/pC1300-N-Luc-GW/pXY106-GW vector with the Gateway cassette
TBSV P19-R	GGGGACCACTTTGTACAAGAAAGCTGGGTCTTACTCGCTTTCTTTTTCGAA
GUS-F	GGGGACAAGTTTGTACAAAAAAGCAGGCTTCATGGTCCGTCCTGTAGAAAC	Amplifying and cloning GUS coding sequence into the pEG100-GW-3´ FLAG vector with the Gateway cassette
GUS-R	GGGGACCACTTTGTACAAGAAAGCTGGGTCTTATTGTTTGCCTCCCTGCTG
NbOE-F	CGAACGATAGCCATGGTACCATGGCGTCCCATATTGTTG	Amplifying and cloning HvMS1 coding sequence into pC1300-HA to generate a tobacco overexpression vector
NbOE-R	CGGCCGCGCCGGATCCCTTCGTGCTGGCGAGCT
TaOE-F	CGACTCTAGAGGATCCATGGCGTCCCATATTGTTG	Amplifying and cloning HvMS1 coding sequence into pWMB122 to generate a wheat overexpression vector
TaOE-R	AGTCTCTAGAACTAGTCTTCGTGCTGGCGAGCT
NbCr-F0	AACCACATTCTCTTACTATGATCGTTTTAGAGCTAGAAATAGCAAG	NbMS1 editing target was assembled into the TRV-VIGE vector pTRV2-cr for TRV-delivered CRISPR editing in Cas9-expressing tobacco
NbCr-F1	AGTTAACGAGTCTAGAAACCACATTCTCTTACTATGATC
NbCr-R	ACCTGTAATTCACACGTGGTGGTGGTGGTGGTGGC
BS-HvMS1-F	AAGGAAGTTTAAGGGTTCACCCAGAGGATG	Amplifying HvMS1/2 silencing fragment and cloning into the pCa-γbLIC vector for BSMV-VIGS
BS-HvMS1-R	AACCACCACCACCGTCAGATCCACACCCACATGT
32-HvMS1-F	CGGTTCTGGTTCTGGCCATATGGCGTCCCATATTGTTGG	Amplifying and cloning HvMS1 coding sequence into the pET32a vector
32-HvMS1-R	CCGCAAGCTTGTCGACCTTCGTGCTGGCGAGC
BSCTV-probe-F	ATGGATTTGGGCGGGAAACTTC	Amplifying a BSCTV genomic DNA fragment to prepare the probe for DNA blotting
BSCTV-probe-R	GCCAAACAAAGTGGCATACAT
BYDV4-F	GAACGAAGTGGAATCCCCCCA	Amplifying a BYDV cDNA fragment to prepare the probe for RNA blotting
BYDV4-R	TGCCGAACTGCTCTTTCGAG
#F, forward primer R, reverse primer
