# Supplementary material for: Methionine Synthase Positively Regulates Plant Defence to Both RNA and DNA Viruses and Is Useful for Developing Broad‐Spectrum Antiviral Resistance in Crops
Source: Plant Biotechnol J. 2026 Feb 23;24(6):3821–39. doi: 10.1111/pbi.70618 (PMC13205620; doi:10.1111/pbi.70618)
Supplement: Supplementary file 5 — Table S4: Summary of the DNA constructs used in this study. [file PBI-24-3821-s001.xlsx]

## Sheet: Sheet1
Table S4 Summary of the DNA constructs used in this study
Construct	Description	Use
BD-17K	17K CDS cloned into the pGBKT7-GW vector	For detecting the interaction between 17K and AtMS1 or HvMS1/2 using yeast two hybrid assays.
AD-AtMS1	AtMS1 CDS cloned into the pGADT7-GW vector
AD-HvMS1	HvMS1 CDS cloned into the pGADT7-GW vector
AD-HvMS2	HvMS2 CDS cloned into the pGADT7-GW vector
AtMS1-cLUC	AtMS1 CDS cloned into the pCAMBIA1300-cLUC-GW vector	For detecting the protein-protein interaction using SLC assays.
HvMS1-cLUC	HvMS1 CDS cloned into the pCAMBIA1300-cLUC-GW vector
HvMS2-cLUC	HvMS2 CDS cloned into the pCAMBIA1300-cLUC-GW vector
TaMS1A-cLUC	TaMS1A CDS cloned into the pCAMBIA1300-cLUC-GW vector
TaMS1B-cLUC	TaMS1B CDS cloned into the pCAMBIA1300-cLUC-GW vector
TaMS1D-cLUC	TaMS1D CDS cloned into the pCAMBIA1300-cLUC-GW vector
TaMS2A-cLUC	TaMS2A CDS cloned into the pCAMBIA1300-cLUC-GW vector
TaMS2B-cLUC	TaMS2B CDS cloned into the pCAMBIA1300-cLUC-GW vector
TaMS2D-cLUC	TaMS2D CDS cloned into the pCAMBIA1300-cLUC-GW vector
17K-nLUC	BYDV-GAV 17K CDS cloned into the pCAMBIA1300-nLUC-GW vector
γb-nLUC	BSMV γb CDS cloned into the pCAMBIA1300-nLUC-GW vector
16K-nLUC	TRV 16K CDS cloned into the pCAMBIA1300-nLUC-GW vector
12K-nLUC	PEBV 12K CDS cloned into the pCAMBIA1300-nLUC-GW vector
25K-nLUC	PVX 25K CDS cloned into the pCAMBIA1300-nLUC-GW vector
P1-nLUC	WYMV P1 CDS cloned into the pCAMBIA1300-nLUC-GW vector
HC-Pro-nLUC	TuMV HC-Pro CDS cloned into the pCAMBIA1300-nLUC-GW vector
C2-nLUC	BSCTV C2 CDS cloned into the pCAMBIA1300-nLUC-GW vector
Rep-nLUC	WDV Rep CDS cloned into the pCAMBIA1300-nLUC-GW vector
P19-cLUC	TBSV P19 CDS cloned into the pCAMBIA1300-cLUC-GW vector
17K-nYFP	BYDV17K CDS cloned into the pXY106-GW vector	For detecting the protein-protein interaction using bimolecular fluorescence complementation assays in tobacco leaves.
HvMS1-cYFP	HvMS1 CDS cloned into the pXY104-GW vector
HvMS2-cYFP	HvMS2 CDS cloned into the pXY104-GW vector
H2B-mCherry	35S::H2B-mCherry	A nuclear localization marker for N. benthamiana cells.
17K-pEG100	BYDV-GAV 17K CDS cloned into the pEG100 vector	HvMS1 inhibits the silencing suppressor activity of 10 VSR proteins in 16c N. benthamiana plants.
γb-pEG100	BSMV γb CDS cloned into the pEG100 vector
16K-pEG100	TRV 16K CDS cloned into the pEG100 vector
12K-pEG100	PEBV 12K CDS cloned into the pEG100 vector
25K-pEG100	PVX 25K CDS cloned into the pEG100 vector
P1-pEG100	WYMV P1 CDS cloned into the pEG100 vector
HC-Pro-pEG100	TuMV HC-Pro CDS cloned into the pEG100 vector
C2-pEG100	BSCTV C2 CDS cloned into the pEG100 vector
Rep-pEG100	WDV Rep CDS cloned into the pEG100 vector
P19-pEG100	TBSV P19 CDS cloned into the pEG100 vector
HvMS1-3× FLAG	HvMS1 CDS cloned into the pEG100-GW-3FLAG vector
GUS-3× FLAG	GUS CDS cloned into the pEG100-GW-3FLAG vector
35S::GFP	35S::GFP
17K-3× HA	BYDV 17K CDS cloned into the pEG100-GW-3HA vector
γb-3× HA	BSMV γb CDS cloned into the pEG100-GW-3HA vector
16K-3× HA	TRV 16K CDS cloned into the pEG100-GW-3HA vector
12K-3× HA	PEBV 12K CDS cloned into the pEG100-GW-3HA vector
25K-3× HA	PVX 25K CDS cloned into the pEG100-GW-3HA vector
P1-3× HA	WYMV P1 CDS cloned into the pEG100-GW-3HA vector
HC-Pro-3× HA	TuMV HC-Pro CDS cloned into the pEG100-GW-3HA vector
C2-3× HA	BSCTV C2 CDS cloned into the pEG100-GW-3HA vector
Rep-3× HA	WDV Rep CDS cloned into the pEG100-GW-3HA vector
OE-HvMS1-HA	HvMS1 CDS cloned into the pC1300-HA vector	HvMS1-3× HA was overexpressed in tobacco.
OE-HvMS1-FLAG	HvMS1 CDS cloned into the pWMB122-FLAG vector	HvMS1-3× FLAG was overexpressed in wheat.
BSMV-HvMS	A 226-bp fragment of HvMS1 sequence cloned into the pCa-γbLIC vector	For specific silencing of HvMS1 and HvMS2 expression in barley plants using VIGS.
HvMS1-His	HvMS1 CDS cloned into the pET32a vector	Expression of HvMS1-His fusion protein in E. coli BL21 (DE3), with the purified recombinant protein used to prepare a polyclonal antibody specific for plant MS protein.
NbMS-sgRNA	Targeting the NbMS-a/b/c/d sgRNA cloned into the pTRV2-Cr vector	For genome editing of NbMSa/b/c/d genes in tobacco.
TaMS-sgRNA	Targeting the TaMS1/2 sgRNA cloned into the pLH3 vector	For genome editing of six TaMS gene membes in common wheat.
