# Supplementary material for: Methionine Synthase Positively Regulates Plant Defence to Both RNA and DNA Viruses and Is Useful for Developing Broad‐Spectrum Antiviral Resistance in Crops
Source: Plant Biotechnol J. 2026 Feb 23;24(6):3821–39. doi: 10.1111/pbi.70618 (PMC13205620; doi:10.1111/pbi.70618)
Supplement: Supplementary file 6 — Table S5: Description of the primary and secondary antibodies used in this study. [file PBI-24-3821-s004.xlsx]

## Sheet: Sheet1
Table S5 Description of the primary and secondary antibodies used in this study
Antibody	Use	Source (Catalog number)
Mouse polyclonal antibody to BYDV-GAV 17K	Detection of BYDV-GAV 17K in immunoblotting	Prepared in our previous study (Jin et al., 2020)
Mouse polyclonal antibody to plant HvMS1 proteins	Detecting barley and wheat MS proteins in immunoblotting	Prepared in this study
Rabbit-derived BSMV CP polyclonal antibody	Detection of BSMV in immunoblotting	Provided by Professor Dawei Li
GFP-HRP（ME11）Mouse Monoclonal Antibody	Detection of YFP, GFP and their fusion proteins in immunoblotting	Lablead (G1102)
FLAG-HRP（MA4）Mouse Monoclonal Antibody	Detection of MS protein-FLAG fusion proteins in Co-IP assays	Lablead (F1105)
Myc-HRP Mouse Monoclonal Antibody	Detection of MS protein-Myc fusion proteins in Co-IP assays	Lablead (M1102)
HA-tag（MF5）Mouse Monoclonal Antibody	Detection of VSR protein-HA fusion proteins in Co-IP assays	Lablead (H1003)
Plant actin monoclonal antibody	Detecting plant actin proteins in immunoblotting	Zomanbio (ZN101C)
Anti-IgG (H+L chain) (Mouse) pAb-HRP	Anti-mouse IgG (H+L) secondary antibody in immunoblotting	MBL (330)
Anti-IgG (H+L chain) (Rabbit) pAb-HRP	Anti-rabbit IgG (H+L) secondary antibody in immunoblotting	MBL (458)
